# Supplementary material for: Identification and Characterization of Novel Serpentoviruses in Viperid and Elapid Snakes
Source: Viruses. 2024 Sep 17;16(9):1477. doi: 10.3390/v16091477 (PMC11437479; doi:10.3390/v16091477)
Supplement: Supplementary file 1 [file viruses-16-01477-s001.zip]

Archive with 3 entries (3 files):
- viruses-3156565-supplementary/Supplemental Data_Final.pdf
- viruses-3156565-supplementary/Supplemental Figure 1 -ML1b tree.eps
- viruses-3156565-supplementary/Supplemental Figure 2-ML-OtherGeneTrees.eps
